# Supplementary material for: Survey data on factors affecting negotiation of professional fees between Estate Valuers and their clients when the mortgage is financed by bank loan: A case study of mortgage valuations in Ikeja, Lagos State, Nigeria
Source: Data Brief. 2017 May 1;12:447–52. doi: 10.1016/j.dib.2017.04.047 (PMC5424955; doi:10.1016/j.dib.2017.04.047)
Supplement: Supplementary file 5 — Supplementary material [file mmc5.zip]

Archive with 1 entries (1 files):
- mmc5.sav
